# Supplementary material for: Clinical Significance of Elevated Xanthine Dehydrogenase Levels and Hyperuricemia in Patients with Sepsis
Source: Int J Mol Sci. 2023 Sep 8;24(18):13857. doi: 10.3390/ijms241813857 (PMC10530551; doi:10.3390/ijms241813857)
Supplement: Supplementary file 1 [file ijms-24-13857-s001.zip]

Archive with 2 entries (2 files):
- Supplementary figures.pptx
- Supplementary Table S1 Validation of the prediction of blood XDH levels.pdf
